# Supplementary material for: TiO2 (Core)/Crumpled Graphene Oxide (Shell) Nanocomposites Show Enhanced Photodegradation of Carbamazepine
Source: Nanomaterials (Basel). 2021 Aug 17;11(8):2087. doi: 10.3390/nano11082087 (PMC8401461; doi:10.3390/nano11082087)
Supplement: Supplementary file 1 [file nanomaterials-11-02087-s001.zip]

Archive with 1 entries (1 files):
- nanomaterials-1322242-supplementary.pdf
